# Supplementary material for: A Novel Bacteriophage Infecting Multi-Drug- and Extended-Drug-Resistant Pseudomonas aeruginosa Strains
Source: Antibiotics (Basel). 2024 Jun 3;13(6):523. doi: 10.3390/antibiotics13060523 (PMC11200629; doi:10.3390/antibiotics13060523)
Supplement: Supplementary file 1 [file antibiotics-13-00523-s001.zip]

Archive with 1 entries (1 files):
- antibiotics-2984677-supplementary.pdf
